# Supplementary material for: KLF15 transcriptionally activates LINC00689 to inhibit colorectal cancer development
Source: Commun Biol. 2024 Jan 25;7:130. doi: 10.1038/s42003-023-05757-3 (PMC10810960; doi:10.1038/s42003-023-05757-3)
Supplement: Supplementary file 3 — Supplementary Data 1 [file 42003_2023_5757_MOESM3_ESM.xlsx]

## Sheet: Fig.1
c
Normal	1	0.84	1.16	0.36	0.88	0.59	1.28	1.34	1.02	0.57	1.69	1.25	1.11	1.06	0.94	0.77	0.82	0.71	0.59	0.48	0.68	0.92	0.53	1.51	1.42	1.31	1.2	1.16
Tumor	0.31	0.26	0.15	0.59	0.95	1.06	1.3	0.84	0.62	0.13	0.11	0.28	0.45	0.29	0.51	0.67	0.84	0.16	0.1	0.45	0.38	0.22	0.28	0.06	0.94	0.75	0.37	0.82
d
Expression of KLF15 in COAD based on Sample types								Expression of KLF15 in COAD based on individual cancer stages								Expression of KLF15 in COAD based on nodal metastasis status
TCGA samples	Series 1							TCGA samples	Series 1							TCGA samples	Series 1
	low	q1	median	q3	high				low	q1	median	q3	high				low	q1	median	q3	high
Normal	0.346	0.91	1.202	2.005	3.751			Normal	0.346	0.91	1.202	2.005	3.751			Normal	0.346	0.906	1.192	1.99	3.751
(n=41)								(n=41)								(n=41)
Primary tumor	0	0.213	0.502	1.045	2.946			Stage1	0.016	0.227	0.557	1.157	2.58			N0	0.012	0.196	0.48	1.11	2.73
(n=286)								(n=45)								(n=166)
								Stage2	0.012	0.161	0.429	0.963	2.73			N1	0	0.278	0.548	0.978	2.443
								(n=110)								(n=70)
								Stage3	0	0.261	0.565	1.037	2.746			N2	0.027	0.195	0.527	1.169	3.139
								(n=80)								(n=47)
								Stage4	0.064	0.225	0.503	0.919	2.384
								(n=39)
e
	Control			OE-NC			OE-KLF15
HCT116	1	0.83	1.17	0.82	0.78	1.18	4.3	3.72	4.59
LoVo	1	0.84	1.16	0.83	1.05	1.33	6.03	5.68	5.16
f
	Control			OE-NC			OE-KLF15
HCT116	0.14	0.12	0.23	0.18	0.15	0.29	0.58	0.46	0.62
LoVo	0.26	0.17	0.33	0.21	0.12	0.35	0.55	0.43	0.63
g
HCT116	OE-NC			OE-KLF15
LINC00689-WT	1	0.93	1.08	1.9	2.26	2.59
LINC00689-MUT	1	1.08	0.9	1.2	0.84	1.12
LoVo	OE-NC			OE-KLF15
LINC00689-WT	1	0.92	1.11	2.38	2.3	2.83
LINC00689-MUT	1.12	0.93	1.13	0.92	1.01	1.1
h
	IgG			KLF15
HCT116	1	0.8	1.2	12.13	8.96	15.67
LoVo	1	0.82	1.18	14.66	11.59	17.89
j
	Control			OE-NC			OE-KLF15
HCT116	1	0.83	1.17	0.86	0.91	1.25	5.21	5.68	4.56
LoVo	1	0.85	1.15	0.81	0.96	1.28	4.66	5.12	4.07
k
	Control			sh-NC			sh-KLF15
HCT116	1	0.85	1.15	0.84	0.95	1.17	0.23	0.21	0.41
LoVo	1	0.84	1.16	0.89	1.01	1.21	0.16	0.23	0.38

## Sheet: Fig.2
a
HCT116	Control			OE-NC			OE-KLF15			sh-NC			sh-KLF15
0	100	89.74	110.26	100	85.63	114.37	100	90.16	109.84	100	88.78	111.22	100	84.89	115.11
24	96.32	102.31	110.56	93.62	80.4	105.78	75.63	68.56	59.86	89.63	101.26	110.7	139.68	169.4	175.21
48	100	85.11	114.89	101.696	85.48	109.63	39.766	31.25	49.18	100.323	73.05	102.94	202.987	186.95	171.48
72	121.52	131.33	105.95	147.5	117.46	125.23	55.26	33.4	48.89	128.38	97.33	115.31	216.35	168.25	183.2
LoVo	Control			OE-NC			OE-KLF15			sh-NC			sh-KLF15
0	100	84.48	115.52	100	87.88	112.12	100	89.37	110.63	100	88.92	111.08	100	83.68	116.32
24	93.11	111.23	106.24	93.8	121.36	111.56	53.68	66.04	56.65	96.03	102.49	81.4	164.45	174.95	159.63
48	100	80.47	119.53	99.961	102.94	118.7	41.815	30.51	55.88	95.7	80.15	119.63	189.152	193.62	231.48
72	138.38	118.86	127.25	134.007	96.32	105.73	35.48	31.31	54.8	123.24	96.04	106.43	204.06	155.31	168.26
b
	Control			OE-NC			OE-KLF15			sh-NC			sh-KLF15
HCT116	47.5	40.18	53.67	43.95	38.44	55.61	11.26	8.1	17.45	45.16	37.15	52.94	59.63	70.84	68.77
LoVo	45.5	36.62	52.11	41.29	34.58	49.88	21.61	13.26	25.94	48.96	42.84	55.94	73.51	66.95	79.4
c
	Control			OE-NC			OE-KLF15			sh-NC			sh-KLF15
HCT116	238	179	256	271	189	269	48	87	126	249	184	276	403	491	434
LoVo	155	213	173	150	197	172	60	55	102	143	219	167	263	344	288
d
	Control			OE-NC			OE-KLF15			sh-NC			sh-KLF15
HCT116	149	107	168	165	112	176	27	49	19	171	122	184	287	262	309
LoVo	100	84	114	96	79	113	52	40	61	91	74	109	181	167	200

## Sheet: Fig.3
b
HCT116	Control			OE-NC			OE-KLF15			sh-NC			sh-KLF15
p-YAP1	0.52	0.48	0.34	0.45	0.5	0.38	0.73	0.66	0.82	0.54	0.5	0.37	0.24	0.11	0.2
YAP1	0.41	0.25	0.36	0.49	0.4	0.25	0.1	0.08	0.15	0.52	0.41	0.3	0.88	0.71	0.85
β-catenin	0.51	0.45	0.58	0.52	0.43	0.6	0.24	0.13	0.28	0.49	0.42	0.54	0.69	0.63	0.78
Slug	0.63	0.54	0.69	0.55	0.5	0.67	0.36	0.23	0.34	0.63	0.52	0.68	0.97	0.88	0.76
Vimentin	0.59	0.51	0.66	0.48	0.43	0.6	0.35	0.21	0.3	0.58	0.47	0.55	0.73	0.66	0.81
CYR61	0.3	0.25	0.39	0.3	0.22	0.38	0.06	0.03	0.13	0.4	0.31	0.43	0.89	0.71	0.65
CTGF	0.52	0.35	0.5	0.57	0.4	0.45	0.23	0.12	0.24	0.6	0.51	0.42	0.88	0.8	0.66
HIF1α	0.63	0.51	0.68	0.63	0.46	0.65	0.28	0.15	0.26	0.6	0.42	0.56	0.98	0.91	0.82
Lovo	Control			OE-NC			OE-KLF15			sh-NC			sh-KLF15
p-YAP1	0.5	0.36	0.4	0.46	0.41	0.33	0.76	0.64	0.53	0.54	0.55	0.4	0.33	0.25	0.18
YAP1	0.61	0.52	0.45	0.62	0.56	0.51	0.17	0.12	0.24	0.65	0.5	0.53	0.87	0.7	0.88
β-catenin	0.58	0.52	0.43	0.65	0.56	0.45	0.37	0.3	0.24	0.61	0.54	0.43	0.89	0.78	0.68
Slug	0.59	0.5	0.43	0.59	0.52	0.41	0.29	0.23	0.15	0.65	0.54	0.43	0.89	0.8	0.71
Vimentin	0.51	0.55	0.43	0.56	0.5	0.4	0.31	0.23	0.18	0.56	0.5	0.43	0.77	0.7	0.63
CYR61	0.52	0.43	0.32	0.45	0.48	0.35	0.22	0.13	0.2	0.57	0.5	0.38	0.92	0.81	0.72
CTGF	0.69	0.56	0.48	0.66	0.51	0.43	0.31	0.22	0.15	0.67	0.56	0.5	0.91	0.88	0.75
HIF1α	0.49	0.4	0.31	0.47	0.42	0.33	0.09	0.05	0.12	0.46	0.38	0.29	0.73	0.66	0.57

## Sheet: Fig.4
b
HCT116	sh-NC								sh-KLF15								OE-NC								OE-KLF15
5	23.15	16.99	25.61	31.28	22.51	35.21	20.15	16.34	21.55	15.36	18.94	20.14	22.51	35.94	20.84	17.48	39.63	33.15	22.15	15.51	26.35	17.55	20.59	29.84	30.15	26.35	21.88	20.49	25.94	14.26	41.25	31.21
10	59.63	68.95	55.61	96.35	77.84	52.13	42.63	39.84	89.66	67.35	77.84	71.26	59.68	88.61	78.31	55.96	89.63	95.41	55.68	63.84	78.63	77.89	88.15	48.69	65.58	82.61	75.61	66.48	93.52	48.963	42.55	88.62
15	189.63	157.84	221.61	188.94	201.62	184.61	174.51	231.52	277.85	401.56	259.68	221.51	269.84	315.61	308.46	396.64	275.26	294.52	221.59	253.26	335.94	241.59	266.34	248.96	178.63	181.51	101.48	123.61	164.18	122.35	188.94	178.55
20	321.56	256.36	328.45	316.96	288.94	256.45	284.61	255.87	523.61	589.64	428.61	552.31	486.51	589.63	628.45	559.63	421.63	359.63	288.74	352.15	384.74	302.51	308.52	336.94	218.63	151.45	159.64	251.48	188.94	166.94	211.53	216.54
25	550.87	702.47	605.6	486.77	435.34	563.57	566.12	722.92	810.63	855.98	786.97	726.83	1166.24	1084.56	760.26	1074.64	595.54	532.88	418.15	622.69	486.22	435.11	345.55	429.19	275.84	332.97	342.69	285.83	220.64	215.87	282.77	240.64
Lovo	sh-NC								sh-KLF15								OE-NC								OE-KLF15
5	20	13.35	22.66	28.78	19.31	33.03	16.76	12.65	18.27	11.59	15.46	16.75	19.31	33.82	17.51	13.88	37.8	30.8	18.92	11.75	23.46	13.95	17.24	27.23	27.56	23.46	18.63	17.13	23.02	10.4	39.55	28.71
10	91.8	98.04	55.13	63.95	79.92	79.12	90.2	47.59	91.83	67.74	79.07	71.96	59.45	90.7	79.57	55.44	59.4	69.47	55.06	99.06	79.07	51.3	41.04	78.63	65.83	84.22	46.66	66.8	56	47.88	40.95	50.71
15	292.28	313.08	234.32	268.52	357.82	255.92	282.65	263.88	295.08	428.68	275.45	234.23	286.43	335.86	328.14	423.37	199.8	165.47	234.34	199.06	212.75	194.38	183.47	121.58	107.92	91.03	54.6	78.5	72.31	57.14	99.06	87.83
20	450.36	383.4	306.84	375.32	410.52	321.71	328.2	358.9	360.5	431.81	457.9	491.49	420.43	431.8	373.73	499.4	234.28	271.87	241.73	229.32	242.26	271.97	302.38	235.14	111.12	128.57	67.41	86.6	99.06	65.3	123.45	128.86
25	479.03	358.39	426.34	423.69	464.63	414.61	343.22	361.07	548.94	695.62	711.64	555.36	708.69	953.09	578.61	588.86	328.69	424.58	351.57	297.02	419.35	272.83	334.95	434.67	134.67	159.97	89.08	111.86	174.94	76.98	182.34	194.6
c
	sh-NC								sh-KLF15								OE-NC								OE-KLF15
HCT116	490.27	625.2	538.98	433.23	387.45	501.58	503.85	643.4	721.46	761.82	700.4	646.88	1037.95	965.26	676.63	956.43	530.03	474.26	372.15	554.19	432.74	387.25	307.54	381.98	245.5	296.34	304.99	254.39	196.37	192.12	251.67	214.17
Lovo	426.34	318.97	379.44	377.08	413.52	369	305.47	321.35	488.56	619.1	633.36	494.27	630.73	848.25	514.96	524.09	292.53	377.88	312.9	264.35	373.22	242.82	298.11	386.86	119.86	142.37	79.28	99.56	155.7	68.51	162.28	173.19
f
	OE-NC								OE-KLF15								sh-NC								sh-KLF15
HCT116	1	0.84	1.13	0.81	0.76	1.21	1.08	1.18	3.32	2.88	3.51	3.01	3.55	2.68	3.29	3.67	1.16	0.86	1.32	0.81	1.03	1.47	1.15	1.09	0.31	0.22	0.65	0.15	0.42	0.79	0.41	0.13
Lovo	1	0.8	1.15	0.75	1.29	1.02	1.15	0.84	3.68	4.05	4.21	3.56	4.33	3.85	4.08	4.15	1.26	0.81	1.43	1.03	1.44	1.49	0.7	1.2	0.5	0.21	0.1	0.06	0.62	0.35	0.04	0.31
	OE-NC								OE-KLF15								sh-NC								sh-KLF15
HCT116	1	0.83	1.12	0.8	1.25	0.86	1.03	1.14	2.54	2.88	3.11	2.35	3.25	3.03	2.85	2.7	0.81	0.94	1.18	1.25	0.79	0.96	1.1	0.8	0.28	0.2	0.16	0.11	0.31	0.3	0.21	0.16
Lovo	1	0.8	1.26	0.75	1.31	0.88	0.97	1.03	3.89	4.22	4.67	3.78	4.89	4.31	3.93	4.41	1.06	0.91	1.38	0.85	1.45	1.33	1.02	0.96	0.36	0.45	0.22	0.15	0.56	0.3	0.35	0.33
g
HCT116	OE-NC								OE-KLF15								sh-NC								sh-KLF15
YAP1	0.53	0.46	0.36	0.31	0.59	0.51	0.4	0.46	0.19	0.11	0.21	0.2	0.1	0.23	0.12	0.22	0.48	0.4	0.31	0.23	0.35	0.56	0.41	0.43	0.77	0.65	0.57	0.52	0.81	0.52	0.7	0.71
β-catenin	0.61	0.55	0.43	0.35	0.68	0.6	0.5	0.52	0.19	0.11	0.23	0.1	0.28	0.16	0.26	0.13	0.61	0.5	0.43	0.39	0.69	0.52	0.46	0.48	0.95	0.8	0.68	0.63	0.98	1.05	0.71	0.66
Lovo	OE-NC								OE-KLF15								sh-NC								sh-KLF15
YAP1	0.54	0.45	0.36	0.3	0.55	0.42	0.38	0.58	0.29	0.2	0.16	0.11	0.32	0.3	0.21	0.18	0.53	0.38	0.42	0.32	0.55	0.42	0.37	0.51	0.75	0.66	0.57	0.51	0.79	0.75	0.63	0.6
β-catenin	0.62	0.51	0.45	0.41	0.68	0.6	0.52	0.48	0.25	0.18	0.13	0.11	0.21	0.13	0.3	0.24	0.56	0.48	0.42	0.39	0.63	0.41	0.46	0.55	0.76	0.64	0.8	0.6	0.85	0.63	0.72	0.8

## Sheet: Fig.5
a
	WT			LINC00689-KO
HCT116	1.07	1.14	0.92	0.01	0.08	0.15
Lovo	1.12	0.91	1.15	0.11	0.07	0.13
b
	WT			LINC00689-KO
HCT116	100	85.12	114.88	167.95	158.46	189.61
Lovo	100	82.61	117.39	143.21	128.64	151.58
c
	WT			LINC00689-KO
HCT116	43.62	31.26	45.96	69.3	52.84	78.11
Lovo	38.62	30.51	47.89	65.84	56.96	79.41
d
	WT			LINC00689-KO
HCT116	128	162	119	189	231	261
Lovo	106	88	128	181	245	238
e
HCT116	WT			LINC00689-KO
YAP1	0.45	0.31	0.5	0.76	0.64	0.86
β-catenin	0.41	0.35	0.52	0.74	0.62	0.85
Slug	0.55	0.43	0.62	0.78	0.67	0.87
Vimentin	0.69	0.53	0.7	0.92	0.78	0.9
Lovo	WT			LINC00689-KO
YAP1	0.42	0.3	0.45	0.54	0.6	0.75
β-catenin	0.57	0.42	0.55	0.71	0.67	0.82
Slug	0.39	0.28	0.46	0.65	0.56	0.72
Vimentin	0.46	0.37	0.5	0.62	0.56	0.7

## Sheet: Fig.6
a
	sh-NC			sh-LINC00689
HCT116	1.12	1.09	0.95	0.67	0.48	0.35
LoVo	1.02	0.95	1.25	0.51	0.41	0.38
b
	Control			OE-NC			OE-KLF15			OE-KLF15+sh-NC			OE-KLF15+sh-LINC00689
HCT116	1	0.82	1.18	0.81	0.92	1.25	4.59	4.31	5.33	4.88	4.18	5.45	2.31	2.03	3.04
LoVo	1	0.8	1.2	0.75	0.89	1.21	4.23	3.59	4.81	4.06	3.67	4.7	2.16	1.59	2.84
c
	Control			OE-NC			OE-KLF15			OE-KLF15+sh-NC			OE-KLF15+sh-LINC00689
HCT116	100	83.11	116.89	98.49	83.61	115.52	32.26	23.62	43.67	30.54	21.61	45.96	135.13	112.56	159.84
LoVo	100	81.16	118.84	97.85	75.61	118.94	41.82	33.61	52.94	39.13	32.61	50.12	144.87	121.69	165.48
d
	Control			OE-NC			OE-KLF15			OE-KLF15+sh-NC			OE-KLF15+sh-LINC00689
HCT116	42.63	36.95	51.84	45.63	40.15	58.94	13.26	8.99	18.47	15.3	10.25	21.89	53.62	41.75	59.63
LoVo	52.31	41.26	58.94	53.66	43.95	60.15	11.5	7.69	17.96	13.59	10.26	21.18	60.12	52.61	69.94
e
	Control			OE-NC			OE-KLF15			OE-KLF15+sh-NC			OE-KLF15+sh-LINC00689
HCT116	165	148	121	158	146	130	29	50	12	33	53	19	179	146	134
LoVo	112	92	131	106	88	134	33	40	66	31	39	69	153	122	100
g
HCT116	Control			OE-NC			OE-KLF15			OE-KLF15+sh-NC			OE-KLF15+sh-LINC00689
p-YAP1	0.34	0.21	0.38	0.38	0.2	0.35	0.8	0.71	0.62	0.84	0.7	0.59	0.24	0.12	0.28
YAP1	0.44	0.31	0.57	0.54	0.36	0.6	0.08	0.1	0.16	0.08	0.11	0.19	0.39	0.36	0.5
β-catenin	0.75	0.6	0.53	0.68	0.6	0.51	0.16	0.1	0.25	0.11	0.08	0.2	0.47	0.43	0.56
Slug	0.83	0.7	0.62	0.78	0.65	0.56	0.25	0.15	0.08	0.27	0.2	0.11	0.5	0.42	0.63
Vimentin	0.8	0.68	0.61	0.77	0.66	0.54	0.3	0.22	0.13	0.36	0.25	0.15	0.55	0.5	0.69
CYR61	0.45	0.33	0.25	0.35	0.36	0.26	0.13	0.05	0.15	0.15	0.06	0.18	0.62	0.45	0.52
CTGF	0.64	0.51	0.42	0.54	0.43	0.37	0.19	0.11	0.2	0.17	0.08	0.21	0.41	0.33	0.49
HIF1α	0.72	0.6	0.55	0.79	0.68	0.51	0.32	0.25	0.16	0.23	0.2	0.13	0.65	0.52	0.43
LoVo	Control			OE-NC			OE-KLF15			OE-KLF15+sh-NC			OE-KLF15+sh-LINC00689
p-YAP1	0.5	0.41	0.33	0.56	0.4	0.31	0.97	0.81	0.73	0.83	0.88	0.7	0.51	0.4	0.35
YAP1	0.71	0.62	0.54	0.75	0.63	0.51	0.16	0.1	0.2	0.05	0.08	0.17	0.27	0.42	0.39
β-catenin	0.73	0.61	0.52	0.62	0.53	0.45	0.19	0.1	0.25	0.16	0.08	0.27	0.61	0.48	0.71
Slug	0.48	0.4	0.55	0.48	0.37	0.58	0.11	0.06	0.18	0.07	0.1	0.21	0.45	0.36	0.58
Vimentin	0.81	0.67	0.61	0.78	0.65	0.56	0.27	0.2	0.13	0.2	0.1	0.23	0.54	0.46	0.35
CYR61	0.54	0.41	0.3	0.54	0.45	0.33	0.13	0.08	0.15	0.18	0.1	0.2	0.5	0.46	0.35
CTGF	0.61	0.51	0.43	0.58	0.47	0.41	0.22	0.15	0.06	0.16	0.2	0.08	0.49	0.57	0.35
HIF1α	0.75	0.61	0.53	0.69	0.58	0.49	0.29	0.22	0.15	0.26	0.2	0.13	0.73	0.55	0.45

## Sheet: Fig.7
a
	IgG			U2AF2
HCT116	1	0.86	1.14	1.16	1.33	1.58
Lovo	1	0.82	1.18	1.06	1.21	1.61
	IgG			SRSF1
HCT116	1	0.84	1.16	1.03	0.94	1.31
Lovo	1	0.88	1.12	0.87	0.96	1.21
	IgG			PTBP1
HCT116	1	0.8	1.2	10.31	8.22	13.84
Lovo	1	0.81	1.19	14.56	13.95	17.94
	IgG			UPF1
HCT116	1	0.83	1.17	2.03	1.58	2.31
Lovo	1	0.81	1.19	2.11	1.69	2.45
	IgG			IGF2BP2
HCT116	1	0.82	1.18	0.96	1.02	1.31
Lovo	1	0.81	1.19	0.91	0.93	1.23

## Sheet: Fig.8
b
	IgG			PTBP1
HCT116	1	0.86	1.14	2.36	2.01	2.84
Lovo	1	0.82	1.18	2.88	3.26	3.69
c
Normal	0.93	0.19	0.8	0.76	0.52	0.93	0.75	0.16	0.99	0.91	0.55	0.89	0.98	0.53
Tumor	0.21	0.5	0.53	0.33	0.35	0.53	0.74	0.14	0.55	0.28	0.41	0.39	0.24	0.19
d
Normal	1	0.84	0.55	0.96	0.31	1.25	1.03	1.44	0.96	0.81	0.97	1.09	1.54	1.68	0.94	0.77	0.82	0.61	1.18	1.28	1.69	0.48	1.37	0.68	0.87	2.01	0.33	0.48
Tumor	0.31	0.26	0.11	0.59	0.84	0.91	0.74	0.33	0.59	0.34	0.25	0.84	0.99	0.36	0.59	0.48	0.37	0.11	1.05	1.29	1.34	1.51	1.05	0.84	0.63	0.35	0.28	0.2
e
	Control			OE-NC			OE-PTBP1			sh-NC			sh-PTBP1#1			sh-PTBP1#2
HCT116	1	0.84	1.16	0.86	1.02	1.28	4.03	3.78	4.59	0.83	0.95	1.21	0.21	0.15	0.36	0.47	0.68	0.7
Lovo	1	0.81	1.19	0.85	1.03	1.28	4.88	4.02	4.31	0.78	0.91	1.11	0.21	0.23	0.38	0.96	0.88	0.65
f
	Control			OE-NC			OE-PTBP1			sh-NC			sh-PTBP1#1
HCT116	1	0.86	1.14	0.81	0.92	1.15	5.61	5.02	4.78	0.78	0.9	1.31	0.22	0.15	0.38
Lovo	1	0.8	1.2	0.83	1.02	1.31	4.33	3.89	4.69	0.84	0.91	1.38	0.2	0.19	0.43
g
	Control			OE-NC			OE-PTBP1			sh-NC			sh-PTBP1#1
HCT116	0.44	0.32	0.51	0.47	0.35	0.58	0.72	0.88	0.81	0.56	0.43	0.6	0.31	0.21	0.33
Lovo	0.33	0.28	0.45	0.32	0.25	0.49	0.61	0.8	0.78	0.38	0.31	0.45	0.13	0.08	0.19
h
HCT116	OE-NC			OE-PTBP1			OE-PTBP1+sh-NC			OE-PTBP1+sh-LINC00689
0	1	0.86	1.14	1	0.88	1.12	1	0.83	1.17	1	0.85	1.15
4	0.75	0.79	0.68	0.86	0.82	0.91	0.88	0.93	0.92	0.74	0.76	0.85
8	0.53	0.43	0.47	0.68	0.75	0.63	0.7	0.88	0.75	0.55	0.43	0.45
12	0.28	0.26	0.32	0.55	0.48	0.43	0.58	0.5	0.65	0.38	0.35	0.3
24	0.25	0.18	0.2	0.5	0.43	0.38	0.48	0.45	0.36	0.2	0.28	0.24
Lovo	OE-NC			OE-PTBP1			OE-PTBP1+sh-NC			OE-PTBP1+sh-LINC00689
0	1	0.85	1.15	1	0.87	1.13	1	0.88	1.12	1	0.87	1.13
4	0.63	0.77	0.65	0.85	0.81	0.73	0.87	0.83	0.91	0.72	0.8	0.84
8	0.45	0.38	0.33	0.65	0.73	0.56	0.68	0.82	0.73	0.51	0.56	0.41
12	0.22	0.29	0.27	0.51	0.44	0.55	0.55	0.46	0.61	0.28	0.3	0.35
24	0.19	0.11	0.14	0.4	0.45	0.33	0.48	0.41	0.35	0.2	0.26	0.18

## Sheet: Fig.9
a
	OE-NC			OE-LINC00689			OE-LINC00689+sh-NC			OE-LINC00689+sh-LATS2
HCT116	1	0.85	1.15	3.36	3.02	3.88	3.21	2.89	3.71	3.39	3.1	3.95
LoVo	1	0.83	1.17	2.89	2.38	3.01	2.74	2.26	3.12	2.75	2.33	2.89
b
HCT116	OE-NC			OE-LINC00689			OE-LINC00689+sh-NC			OE-LINC00689+sh-LATS2
p-YAP1	0.28	0.13	0.3	0.89	0.75	0.66	0.85	0.7	0.62	0.37	0.26	0.21
YAP1	0.57	0.51	0.43	0.17	0.11	0.23	0.16	0.1	0.21	0.4	0.32	0.47
β-catenin	0.55	0.48	0.41	0.24	0.16	0.12	0.23	0.15	0.1	0.56	0.4	0.36
Slug	0.67	0.58	0.48	0.28	0.2	0.15	0.35	0.26	0.17	0.61	0.52	0.43
Vimentin	0.67	0.56	0.48	0.24	0.17	0.12	0.25	0.15	0.1	0.38	0.3	0.4
CYR61	0.37	0.31	0.22	0.16	0.11	0.05	0.14	0.08	0.03	0.42	0.36	0.25
CTGF	0.87	0.71	0.63	0.48	0.33	0.25	0.49	0.38	0.28	0.93	0.78	0.66
HIF1α	0.89	0.75	0.66	0.54	0.42	0.35	0.56	0.45	0.38	0.98	0.81	0.68
LoVo	OE-NC			OE-LINC00689			OE-LINC00689+sh-NC			OE-LINC00689+sh-LATS2
p-YAP1	0.41	0.35	0.27	0.95	0.78	0.69	0.95	0.8	0.71	0.38	0.3	0.25
YAP1	0.46	0.37	0.3	0.05	0.08	0.15	0.07	0.09	0.19	0.28	0.23	0.37
β-catenin	0.66	0.53	0.4	0.26	0.2	0.15	0.26	0.18	0.12	0.67	0.56	0.45
Slug	0.46	0.35	0.3	0.16	0.1	0.2	0.2	0.08	0.15	0.45	0.37	0.58
Vimentin	0.73	0.61	0.53	0.2	0.1	0.22	0.19	0.08	0.25	0.37	0.45	0.54
CYR61	0.77	0.65	0.54	0.15	0.05	0.25	0.18	0.23	0.11	0.76	0.63	0.52
CTGF	0.87	0.75	0.61	0.25	0.13	0.28	0.25	0.11	0.3	0.71	0.6	0.48
HIF1α	0.86	0.7	0.64	0.39	0.3	0.25	0.47	0.36	0.26	0.74	0.66	0.51
c
	OE-NC			OE-LINC00689			OE-LINC00689+sh-NC			OE-LINC00689+sh-LATS2
HCT116	100	84.16	115.84	26.75	20.84	41.59	24.7	18.94	39.61	77.21	60.94	89.77
LoVo	100	81.26	118.74	30.2	21.26	39.94	28.49	20.55	43.59	76.27	66.95	87.51
d
	OE-NC			OE-LINC00689			OE-LINC00689+sh-NC			OE-LINC00689+sh-LATS2
HCT116	43.69	37.51	57.48	11.02	7.6	18.49	10.52	6.68	15.94	55.63	48.63	67.94
LoVo	53.62	43.59	61.28	20.15	15.31	27.89	19.36	13.05	29.67	56.96	45.36	66.49
e
	OE-NC			OE-LINC00689			OE-LINC00689+sh-NC			OE-LINC00689+sh-LATS2
HCT116	138	121	165	31	36	11	31	46	25	149	119	172
LoVo	104	84	130	41	19	43	36	13	41	86	74	100
